# Supplementary material for: Aβ1-42 Accumulation Accompanies Changed Expression of Ly6/uPAR Proteins, Dysregulation of the Cholinergic System, and Degeneration of Astrocytes in the Cerebellum of Mouse Model of Early Alzheimer Disease
Source: Int J Mol Sci. 2023 Oct 3;24(19):14852. doi: 10.3390/ijms241914852 (PMC10573428; doi:10.3390/ijms241914852)
Supplement: Supplementary file 1 [file ijms-24-14852-s001.zip]

Archive with 1 entries (1 files):
- ijms-2628940-supplementary.pdf
